# Supplementary material for: Prognosis of Pneumonia in Head and Neck Squamous Cell Carcinoma Patients Who Received Concurrent Chemoradiotherapy
Source: Biomedicines. 2024 Jul 4;12(7):1480. doi: 10.3390/biomedicines12071480 (PMC11274903; doi:10.3390/biomedicines12071480)
Supplement: Supplementary file 1 [file biomedicines-12-01480-s001.zip]

Archive with 1 entries (1 files):
- biomedicines-3070311-supplementary.pdf
